# Supplementary material for: Notes on the Nazeris fauna of Yunnan Province, China (Coleoptera, Staphylinidae, Paederinae)
Source: Zookeys. 2011 Mar 1;(84):13–21. doi: 10.3897/zookeys.84.1189 (PMC3088070; doi:10.3897/zookeys.84.1189)
Supplement: XML Treatment for Nazeris nabanhensis [file zookeys.84.1189-treatment1.xml]

<!DOCTYPE tp:taxon-treatment
  PUBLIC "-//TaxonX//DTD Taxonomic Treatment Publishing DTD v0 20100105//EN" "tax-treatment-NSO.dtd">
<tp:taxon-treatment xmlns:tp="http://www.plazi.org/taxpub"><tp:treatment-meta><mixed-citation publication-type="journal"><person-group><name><surname>Hu</surname><given-names>Jia-Yao</given-names></name><name><surname>Li</surname><given-names>Li-Zhen</given-names></name><name><surname>Zhao</surname><given-names>Yun-long</given-names></name></person-group><article-title>Notes on the <italic>Nazeris</italic> fauna of Yunnan Province, China (Coleoptera, Staphylinidae, Paederinae)</article-title><source>Zookeys</source><day>1</day><month>3</month><year>2011</year><volume>2011</volume><issue>84</issue><fpage>13</fpage><lpage>21</lpage><pub-id pub-id-type="doi">10.3897/zookeys.84.1189</pub-id></mixed-citation></tp:treatment-meta><tp:nomenclature><tp:taxon-name>
                        <tp:taxon-name-part taxon-name-part-type="genus">Nazeris</tp:taxon-name-part>
                        <tp:taxon-name-part taxon-name-part-type="species">nabanhensis</tp:taxon-name-part>
                    		<object-id xmlns:xlink="http://www.w3.org/1999/xlink" xlink:type="simple">urn:lsid:zoobank.org:act:7B0F8A68-2EEE-412E-9090-9F1CE8EBA8ED</object-id>
                    </tp:taxon-name><tp:taxon-status xmlns:xlink="http://www.w3.org/1999/xlink" xlink:type="simple">sp. n.</tp:taxon-status><xref ref-type="fig" rid="F1">Figs. 1</xref><xref ref-type="fig" rid="F2">3–7</xref></tp:nomenclature><tp:treatment-sec sec-type="Type material"><title>Type material.</title><p>CHINA: Holotype: Yunnan Prov.: male, Jinghong City, Nabanhe Nature Reserve, Benggangxinzhai, 1,750m, 16. XI. 2008, Hu Jia-Yao &amp; Tang Liang leg. Paratypes: 2 females, Jinghong City, Nabanhe Nature Reserve, Bengganghani, Nanmugahe, 1,700m, 11. XI. 2008, Hu Jia-Yao &amp; Tang Liang leg.; 1 female, Jinghong City, Nabanhe Nature Reserve, Bengganghani, 1,800m, 14. XI. 2008, Hu Jia-Yao &amp; Tang Liang leg.; 5 males, 8 females, same locality as holotype, 3. V. 2009, Hu Jia-Yao &amp; Yin Zi-Wei leg.; 1 female, Jinghong City, Nabanhe Nature Reserve, Bengganghani, Nanmugahe, 1,700m, 27. IV. 2009, Hu Jia-Yao &amp; Yin Zi-Wei leg.; 3 females, Jinghong City, Nabanhe Nature Reserve, Bengganghani, Chuguohe, 1,700m, 28. IV. 2009, Hu Jia-Yao &amp; Yin Zi-Wei leg.; 1 male, 1 female, Jinghong City, Nabanhe Nature Reserve, Bengganghani, 1,650m, 29. IV. 2009, Hu Jia-Yao &amp; Yin Zi-Wei leg.; 1 male, Jinghong City, Nabanhe Nature Reserve, Bengganghani, Nanmugahe, 1700m, 30. IV. 2009, Hu Jia-Yao &amp; Yin Zi-Wei leg.; 4 females, Jinghong City, Nabanhe Nature Reserve, Bengganghani, 1,650m, 30. IV. 2009, Hu Jia-Yao &amp; Yin Zi-Wei leg. SHNUC.</p><fig id="F1" position="float" orientation="portrait"><label>Figures 1–2.</label><caption><p>Habitus of <tp:taxon-name>Nazeris</tp:taxon-name>. <bold>1</bold> <tp:taxon-name>Nazeris nabanhensis</tp:taxon-name> sp. n. <bold>2</bold> <tp:taxon-name>Nazeris caoi</tp:taxon-name> sp. n. Scale bars 1 mm.</p></caption><graphic xmlns:xlink="http://www.w3.org/1999/xlink" xlink:href="ZooKeys-084-013-g001.jpg" position="float" orientation="portrait" xlink:type="simple"/></fig></tp:treatment-sec><tp:treatment-sec sec-type="Description"><title>Description.</title><p>Body length: 5.8–6.4 mm; forebody length: 3.3–3.5 mm.</p><sec sec-type="Male"><title>Male.</title><sec sec-type="Body"><title>Body</title><p>(<xref ref-type="fig" rid="F1">Fig. 1</xref>) elongate, dark brown, with labrum, coxae, and basal antennomeres reddish yellow, the remaining antennomeres, maxillary palpi and legs yellow, with exception for coxae.</p></sec><sec sec-type="Head"><title>Head</title><p>suborbicular, longer than wide (length/width = 1.18); postocular portion 1.96 times as long as eye length; punctation coarse, dense, and umbilicate; interstices reduced to narrow ridges. Antennae slender; relative length of each segment from 1 to 11: 42.0 : 15.0 : 29.0 : 23.0 : 22.5 : 22.0 : 19.0 : 17.0 : 15.5 : 14.0 : 20.0; relative width of each segment from 1 to 11: 12.0 : 7.5 : 6.0 : 6.0 : 6.0 : 6.0 : 6.0 : 6.0 : 6.0 :7.5 : 7.5.</p></sec><sec sec-type="Pronotum"><title>Pronotum</title><p>convex, oval, longer than wide (length/width = 1.20), narrower (pronotum/head = 0.93) and shorter (pronotum/head = 0.94) than head; prosternum with strong longitudinal median carina, which disappears behind anterior margin. Elytra shorter than wide (length/width = 0.91), distinctly shorter (elytra/pronotum = 0.74) and slightly narrower (elytra/pronotum = 0.97) than pronotum.</p></sec><sec sec-type="Abdomen"><title>Abdomen</title><p>elongate, tergites without any microsculpture. Seventh sternite (<xref ref-type="fig" rid="F2">Fig. 3</xref>) trapezoidally emarginated in middle of posterior margin and distinctly depressed in front of emargination; 8th sternite (<xref ref-type="fig" rid="F2">Fig. 4</xref>) V-shaped deeply excised in middle of posterior margin. Aedeagus (<xref ref-type="fig" rid="F2">Figs. 5, 6 and 7</xref>) well sclerotized; apical part of me<!--PageBreak-->dian lobe in dorsal view tri-lobed, median part cone-shaped, two outer parts acute at apices, with little agnail in each outer side near apex; dorso-lateral apophyses slightly curved inward, distinctly widened near apex, extending beyond apices of median lobe.</p></sec></sec><sec sec-type="Female"><title>Female.</title><p>Seventh and 8th sternites simple. The other characters are similar to those of male.</p><fig id="F2" position="float" orientation="portrait"><label>Figures 3–7.</label><caption><p>Details of <tp:taxon-name>Nazeris nabanhensis</tp:taxon-name> sp. n. <bold>3</bold> male 7th sternite <bold>4</bold> male 8th sternite <bold>5</bold> aedeagus, in dorsal view <bold>6</bold> aedeagus, in lateral view <bold>7</bold> aedeagus, in ventral view. Scale bar: 0.5 mm.</p></caption><graphic xmlns:xlink="http://www.w3.org/1999/xlink" xlink:href="ZooKeys-084-013-g002.jpg" position="float" orientation="portrait" xlink:type="simple"/></fig></sec></tp:treatment-sec><tp:treatment-sec sec-type="Remarks"><title>Remarks.</title><p>The new species is similar to <tp:taxon-name>Nazeris daliensis</tp:taxon-name> Watanabe (1997: 7) from Yunnan Province in appearance, but it can be distinguished from the latter by the following characters: elytra slightly narrower than pronotum (in <tp:taxon-name>Nazeris daliensis</tp:taxon-name> nearly as wide as, or slightly broader than pronotum); depth of excision of male 8th sternite nearly half of middle length of sternite (in <tp:taxon-name>Nazeris daliensis</tp:taxon-name> much shallower, nearly 1/3 of middle length of 8th sternite); apical part of median lobe of aedeagus in dorsal view tri-lobed (in <tp:taxon-name>Nazeris daliensis</tp:taxon-name> not lobed). The new species can be distinguished from <tp:taxon-name>Nazeris coomani</tp:taxon-name> Jarrige (1948: 40) from Vietnam by head with umbilicate punctation (in <tp:taxon-name>Nazeris coomani</tp:taxon-name><!--PageBreak--> punctation of head simple) and distinguished from <tp:taxon-name>Nazeris odzisan</tp:taxon-name> Watanabe (1996: 1) from Vietnam by elytra shorter than wide (in <tp:taxon-name>Nazeris odzisan</tp:taxon-name> elytra longer than wide); dorso-lateral apophyses of aedeagus extending beyond apices of median lobe (in <tp:taxon-name>Nazeris odzisan</tp:taxon-name> not extending to apices of median lobe).</p></tp:treatment-sec><tp:treatment-sec sec-type="Etymology"><title>Etymology.</title><p>The specific name is derived from the name of the type locality: Nabanhe Nature Reserve.</p></tp:treatment-sec></tp:taxon-treatment>
