# Supplementary material for: Notes on the Nazeris fauna of Yunnan Province, China (Coleoptera, Staphylinidae, Paederinae)
Source: Zookeys. 2011 Mar 1;(84):13–21. doi: 10.3897/zookeys.84.1189 (PMC3088070; doi:10.3897/zookeys.84.1189)
Supplement: XML Treatment for Nazeris caoi [file zookeys.84.1189-treatment2.xml]

<!DOCTYPE tp:taxon-treatment
  PUBLIC "-//TaxonX//DTD Taxonomic Treatment Publishing DTD v0 20100105//EN" "tax-treatment-NSO.dtd">
<tp:taxon-treatment xmlns:tp="http://www.plazi.org/taxpub"><tp:treatment-meta><mixed-citation publication-type="journal"><person-group><name><surname>Hu</surname><given-names>Jia-Yao</given-names></name><name><surname>Li</surname><given-names>Li-Zhen</given-names></name><name><surname>Zhao</surname><given-names>Yun-long</given-names></name></person-group><article-title>Notes on the <italic>Nazeris</italic> fauna of Yunnan Province, China (Coleoptera, Staphylinidae, Paederinae)</article-title><source>Zookeys</source><day>1</day><month>3</month><year>2011</year><volume>2011</volume><issue>84</issue><fpage>13</fpage><lpage>21</lpage><pub-id pub-id-type="doi">10.3897/zookeys.84.1189</pub-id></mixed-citation></tp:treatment-meta><tp:nomenclature><tp:taxon-name>
                        <tp:taxon-name-part taxon-name-part-type="genus">Nazeris</tp:taxon-name-part>
                        <tp:taxon-name-part taxon-name-part-type="species">caoi</tp:taxon-name-part>
                    <object-id xmlns:xlink="http://www.w3.org/1999/xlink" xlink:type="simple">urn:lsid:zoobank.org:act:3B251645-1B6B-4388-ACEC-4E5B42C4A858</object-id>
                    </tp:taxon-name><tp:taxon-status xmlns:xlink="http://www.w3.org/1999/xlink" xlink:type="simple">sp. n.</tp:taxon-status><xref ref-type="fig" rid="F1">Figs. 2</xref><xref ref-type="fig" rid="F3">8–12</xref></tp:nomenclature><tp:treatment-sec sec-type="Type material"><title>Type material.</title><p>CHINA: Holotype: Yunnan Prov.: male, Jinghong City, Nabanhe Nature Reserve, Bengganghani, 1,930m, 14. XI. 2008, Hu Jia-Yao &amp; Tang Liang leg. <!--PageBreak-->Paratypes 1 male, same data as holotype; 1 female, Jinghong City, Nabanhe Nature Reserve, Bengganghani, 1,900m, 1. V. 2009, Hu Jia-Yao &amp; Yin Zi-Wei leg. SHNUC.</p></tp:treatment-sec><tp:treatment-sec sec-type="Description"><title>Description.</title><p>Body length: 6.1–6.4 mm; forebody length: 3.3–3.6 mm.</p><sec sec-type="Male"><title>Male.</title><sec sec-type="Body"><title>Body</title><p>(<xref ref-type="fig" rid="F1">Fig. 2</xref>) elongate, dark brown, with labrum, coxae, and basal two antennomeres reddish yellow, the remaining antennomeres, maxillary palpi and legs yellow, with exception for coxae.</p></sec><sec sec-type="Head"><title>Head</title><p>suborbicular, slightly longer than wide (length/width = 1.07); postocular portion 2.14 times as long as eye length; punctation coarse, dense, and umbilicate; interstices reduced to narrow ridges. Antennae slender; relative length of each segment from 1 to 11: 42.0 : 13.5 : 30.0 : 23.0 : 21.0 : 21.0 : 19.0 : 18.0 : 18.0 : 16.0 : 22.0; relative width of each segment from 1 to 11: 10.5 : 7.0 : 6.5 : 6.0 : 5.5 : 6.0 : 5.5 : 5.5 : 6.0 :6.5 : 7.0.</p></sec><sec sec-type="Pronotum"><title>Pronotum</title><p>convex, oval, longer than wide (length/width = 1.19), narrower (pronotum/head = 0.88) and shorter (pronotum/head = 0.98) than head; prosternum with<!--PageBreak--> strong longitudinal median carina, which disappears behind anterior margin. Elytra slightly shorter than wide (length/width = 0.97), distinctly shorter (elytra/pronotum = 0.80) and slightly narrower (elytra/pronotum = 0.97) than pronotum.</p></sec><sec sec-type="Abdomen"><title>Abdomen</title><p>elongate, tergites without any microsculpture; densely and coarsely punctate. Seventh sternite (<xref ref-type="fig" rid="F3">Fig. 8</xref>) distinctly emarginated in middle of posterior margin; 8th sternite (<xref ref-type="fig" rid="F3">Fig. 9</xref>) with little short protrusion in middle, deeply excised in middle of posterior margin. Aedeagus (<xref ref-type="fig" rid="F3">Figs. 10, 11 and 12</xref>) well sclerotized; median lobe bi-lobed in dorsal view, curved ventrad in apical 1/3 in lateral view; dorso-lateral apophyses very thin, slightly curved ventrad, not extending to apices of median lobe.</p></sec></sec><sec sec-type="Female"><title>Female.</title><p>Seventh and 8th sternites simple. The other characters are similar to those of male.</p><fig id="F3" position="float" orientation="portrait"><label>Figures 8–12.</label><caption><p>Details of <tp:taxon-name>Nazeris caoi</tp:taxon-name> sp. n. <bold>8</bold> male 7th sternite <bold>9</bold> male 8th sternite <bold>10</bold> aedeagus, in dorsal view <bold>11</bold> aedeagus, in lateral view <bold>12</bold> aedeagus, in ventral view. Scale bar: 0.5 mm.</p></caption><graphic xmlns:xlink="http://www.w3.org/1999/xlink" xlink:href="ZooKeys-084-013-g003.jpg" position="float" orientation="portrait" xlink:type="simple"/></fig></sec></tp:treatment-sec><tp:treatment-sec sec-type="Remarks"><title>Remarks.</title><p>The present new species is similar in appearance to <tp:taxon-name>Nazeris nabanhensis</tp:taxon-name> sp. n. from the same locality, but can be distinguished from the latter by the following <!--PageBreak-->characters: postocular part more than twice as long as longitudinal diameter of each eye (in <tp:taxon-name>Nazeris nabanhensis</tp:taxon-name> less than twice as long as longitudinal diameter of each eye); median lobe of aedeagus in dorsal view bi-lobed (in <tp:taxon-name>Nazeris nabanhensis</tp:taxon-name> tri-lobed); dorso-lateral apophyses of aedeagus not extending to apices of median lobe (in <tp:taxon-name>Nazeris nabanhensis</tp:taxon-name> extending beyond apices of median lobe). The new species can be distinguished from <tp:taxon-name>Nazeris coomani</tp:taxon-name> Jarrige (1948: 40) from Vietnam by head with umbilicate punctation (in <tp:taxon-name>Nazeris coomani</tp:taxon-name> punctation of head simple), and distinguished from <tp:taxon-name>Nazeris odzisan</tp:taxon-name> Watanabe (1996: 1) from Vietnam by elytra shorter than wide (in <tp:taxon-name>Nazeris odzisan</tp:taxon-name> elytra longer than wide); median lobe of aedeagus in dorsal view bi-lobed (in <tp:taxon-name>Nazeris odzisan</tp:taxon-name> not lobed).</p></tp:treatment-sec><tp:treatment-sec sec-type="Etymology"><title>Etymology.</title><p>The species is named in honor of Mr. Guanghong Cao of Nabanhe Nature Reserve, who helped us a lot during field work.</p><fig id="F4" position="float" orientation="portrait"><label>Figures 13.</label><caption><p>Map showing the collecting sites of the <tp:taxon-name>Nazeris</tp:taxon-name> in Yunnan Prov.; <bold>1</bold> <tp:taxon-name>Nazeris nabanhensis</tp:taxon-name> sp. n. <bold>2</bold> <tp:taxon-name>Nazeris caoi</tp:taxon-name> sp. n. <bold>3</bold> <tp:taxon-name>Nazeris zhangi</tp:taxon-name> Watanabe &amp; Xiao <bold>4</bold> <tp:taxon-name>Nazeris giganteus</tp:taxon-name> Watanabe &amp; Xiao <bold>5</bold> <tp:taxon-name>Nazeris daliensis</tp:taxon-name> Watanabe &amp; Xiao <bold>6</bold> <tp:taxon-name>Nazeris alpinus</tp:taxon-name> Watanabe &amp; Xiao <bold>7</bold> <tp:taxon-name>Nazeris jizushanensis</tp:taxon-name> Watanabe &amp; Xiao <bold>8</bold> <tp:taxon-name>Nazeris baihuaensis</tp:taxon-name> Watanabe &amp; Xiao <bold>9</bold> <tp:taxon-name>Nazeris ishiianus</tp:taxon-name> Watanabe &amp; Xiao <bold>10</bold> <tp:taxon-name>Nazeris nomurai</tp:taxon-name> Watanabe &amp; Xiao <bold>11</bold> <tp:taxon-name>Nazeris huanxipoensis</tp:taxon-name> Watanabe &amp; Xiao.</p></caption><graphic xmlns:xlink="http://www.w3.org/1999/xlink" xlink:href="ZooKeys-084-013-g004.jpg" position="float" orientation="portrait" xlink:type="simple"/></fig></tp:treatment-sec><tp:treatment-sec><!--Section generated to contain objects referenced in tp:taxon-treatment.--><fig id="F1" position="float" orientation="portrait"><label>Figures 1–2.</label><caption><p>Habitus of <tp:taxon-name>Nazeris</tp:taxon-name>. <bold>1</bold> <tp:taxon-name>Nazeris nabanhensis</tp:taxon-name> sp. n. <bold>2</bold> <tp:taxon-name>Nazeris caoi</tp:taxon-name> sp. n. Scale bars 1 mm.</p></caption><graphic xmlns:xlink="http://www.w3.org/1999/xlink" xlink:href="ZooKeys-084-013-g001.jpg" position="float" orientation="portrait" xlink:type="simple"/></fig></tp:treatment-sec></tp:taxon-treatment>
